# Supplementary material for: Demographic, ecological, and physiological responses of ringed seals to an abrupt decline in sea ice availability
Source: PeerJ. 2017 Feb 2;5:e2957. doi: 10.7717/peerj.2957 (PMC5292026; doi:10.7717/peerj.2957)
Supplement: Supplemental Information 1 — Sample Number, Community, Species, Field Sex, Date Killed, Year, Month, Day, Mature (Yes), Ovulated (Yes). [file peerj-05-2957-s001.csv]

year	Ovulation.percent	Pups.percent	daysopen	AO	ENSO	NAO
2003	0.5	0.4	177	0.2135775	0.9	-0.053333333
2004		0.303571429	161	-0.416535	0.3	0.07
2005		0.409090909	192	-1.0915575	0.6	0.89
2006		0.426829268	210	0.087915	-0.7	0.104836667
2007	0.857142857	0.523809524	172	0.6825325	0.7	0.36307
2008	1	0.485714286	198	0.7476	-1.4	0.6561
2009	0.888888889	0.380952381	163	-0.7910025	-0.8	-0.0758352
2010	0.666666667	0.28125	228	-2.478895	1.3	-1.672933333
2011	0.529411765	0.206185567	186	0.8843	-1.3	-0.67427
2012	0.833333333	0.107692308	189	-0.24187375	-0.7	1.371766667
2013	1	0.2	187	-0.831855	-0.4	0.02096
