# Supplementary material for: Demographic, ecological, and physiological responses of ringed seals to an abrupt decline in sea ice availability
Source: PeerJ. 2017 Feb 2;5:e2957. doi: 10.7717/peerj.2957 (PMC5292026; doi:10.7717/peerj.2957)
Supplement: Supplemental Information 3 — Year, percent blubber. [file peerj-05-2957-s003.csv]

year	fat.percent	daysopen	AO	ENSO	NAO
2004	0.423076923	161	-0.416535	0.3	0.07
2004	0.463203463	161	-0.416535	0.3	0.07
2004	0.578947368	161	-0.416535	0.3	0.07
2004	0.6	161	-0.416535	0.3	0.07
2004	0.558139535	161	-0.416535	0.3	0.07
2004	0.551724138	161	-0.416535	0.3	0.07
2004	0.5	161	-0.416535	0.3	0.07
2004	0.577777778	161	-0.416535	0.3	0.07
2004	0.578947368	161	-0.416535	0.3	0.07
2004	0.555555556	161	-0.416535	0.3	0.07
2004	0.6	161	-0.416535	0.3	0.07
2004	0.586206897	161	-0.416535	0.3	0.07
2004	0.523809524	161	-0.416535	0.3	0.07
2004	0.470588235	161	-0.416535	0.3	0.07
2004		161	-0.416535	0.3	0.07
2004	0.518518519	161	-0.416535	0.3	0.07
2004	0.5	161	-0.416535	0.3	0.07
2004	0.569444444	161	-0.416535	0.3	0.07
2004	0.6	161	-0.416535	0.3	0.07
2004	0.571428571	161	-0.416535	0.3	0.07
2004		161	-0.416535	0.3	0.07
2004	0.616666667	161	-0.416535	0.3	0.07
2004	0.516393443	161	-0.416535	0.3	0.07
2004	0.526315789	161	-0.416535	0.3	0.07
2004	0.580645161	161	-0.416535	0.3	0.07
2004	0.576923077	161	-0.416535	0.3	0.07
2004	0.586956522	161	-0.416535	0.3	0.07
2004	0.723684211	161	-0.416535	0.3	0.07
2004	0.538461538	161	-0.416535	0.3	0.07
2004	0.55	161	-0.416535	0.3	0.07
2004	0.530120482	161	-0.416535	0.3	0.07
2004	0.576923077	161	-0.416535	0.3	0.07
2004	0.4	161	-0.416535	0.3	0.07
2004	0.757575758	161	-0.416535	0.3	0.07
2004	0.481481481	161	-0.416535	0.3	0.07
2004	0.590909091	161	-0.416535	0.3	0.07
2004	0.611111111	161	-0.416535	0.3	0.07
2004	0.509259259	161	-0.416535	0.3	0.07
2004		161	-0.416535	0.3	0.07
2004		161	-0.416535	0.3	0.07
2004		161	-0.416535	0.3	0.07
2004		161	-0.416535	0.3	0.07
2004	0.635373444	161	-0.416535	0.3	0.07
2004	0.6	161	-0.416535	0.3	0.07
2004	0.535714286	161	-0.416535	0.3	0.07
2004	0.472137171	161	-0.416535	0.3	0.07
2004	0.5625	161	-0.416535	0.3	0.07
2004	0.574257426	161	-0.416535	0.3	0.07
2004		161	-0.416535	0.3	0.07
2004		161	-0.416535	0.3	0.07
2004	0.5	161	-0.416535	0.3	0.07
2004		161	-0.416535	0.3	0.07
2004	0.5	161	-0.416535	0.3	0.07
2004	0.547619048	161	-0.416535	0.3	0.07
2004		161	-0.416535	0.3	0.07
2004		161	-0.416535	0.3	0.07
2005		192	-1.0915575	0.6	0.89
2005	0.44	192	-1.0915575	0.6	0.89
2005		192	-1.0915575	0.6	0.89
2005		192	-1.0915575	0.6	0.89
2005	0.526315789	192	-1.0915575	0.6	0.89
2005		192	-1.0915575	0.6	0.89
2005	0.459459459	192	-1.0915575	0.6	0.89
2005	0.540540541	192	-1.0915575	0.6	0.89
2005	0.608695652	192	-1.0915575	0.6	0.89
2005	0.428571429	192	-1.0915575	0.6	0.89
2005	0.444444444	192	-1.0915575	0.6	0.89
2005	0	192	-1.0915575	0.6	0.89
2005	0.5	192	-1.0915575	0.6	0.89
2005	0.534883721	192	-1.0915575	0.6	0.89
2005	0.490196078	192	-1.0915575	0.6	0.89
2005	0.583333333	192	-1.0915575	0.6	0.89
2005		192	-1.0915575	0.6	0.89
2005		192	-1.0915575	0.6	0.89
2005	0.55	192	-1.0915575	0.6	0.89
2005	0.541666667	192	-1.0915575	0.6	0.89
2005	0.571428571	192	-1.0915575	0.6	0.89
2005	0.5	192	-1.0915575	0.6	0.89
2005	0.590909091	192	-1.0915575	0.6	0.89
2005	0.5	192	-1.0915575	0.6	0.89
2005	0.682926829	192	-1.0915575	0.6	0.89
2005	0.55	192	-1.0915575	0.6	0.89
2005	0.619469027	192	-1.0915575	0.6	0.89
2005	0.453125	192	-1.0915575	0.6	0.89
2005	0.615384615	192	-1.0915575	0.6	0.89
2005	0.582524272	192	-1.0915575	0.6	0.89
2005	0.537037037	192	-1.0915575	0.6	0.89
2005	0.547169811	192	-1.0915575	0.6	0.89
2005	0	192	-1.0915575	0.6	0.89
2005	0.595238095	192	-1.0915575	0.6	0.89
2005	0.3	192	-1.0915575	0.6	0.89
2005	0.573643411	192	-1.0915575	0.6	0.89
2005		192	-1.0915575	0.6	0.89
2005	0.368329466	192	-1.0915575	0.6	0.89
2005	0.666666667	192	-1.0915575	0.6	0.89
2005		192	-1.0915575	0.6	0.89
2005	0.68387471	192	-1.0915575	0.6	0.89
2005	0.451612903	192	-1.0915575	0.6	0.89
2005	0.541666667	192	-1.0915575	0.6	0.89
2005	0.52	192	-1.0915575	0.6	0.89
2005	0.517857143	192	-1.0915575	0.6	0.89
2005	0.50862069	192	-1.0915575	0.6	0.89
2005		192	-1.0915575	0.6	0.89
2005	0.586956522	192	-1.0915575	0.6	0.89
2005	0.526315789	192	-1.0915575	0.6	0.89
2005	0.46969697	192	-1.0915575	0.6	0.89
2005	0.6	192	-1.0915575	0.6	0.89
2005	0.608695652	192	-1.0915575	0.6	0.89
2005	0.592592593	192	-1.0915575	0.6	0.89
2005	0.346153846	192	-1.0915575	0.6	0.89
2005	0.4375	192	-1.0915575	0.6	0.89
2005	0.550724638	192	-1.0915575	0.6	0.89
2005	0.492307692	192	-1.0915575	0.6	0.89
2005	0.424242424	192	-1.0915575	0.6	0.89
2005	0.5	192	-1.0915575	0.6	0.89
2005	0.466666667	192	-1.0915575	0.6	0.89
2005	0.535714286	192	-1.0915575	0.6	0.89
2005		192	-1.0915575	0.6	0.89
2005	0.514705882	192	-1.0915575	0.6	0.89
2005	0.482758621	192	-1.0915575	0.6	0.89
2005	0.558823529	192	-1.0915575	0.6	0.89
2005	0.579710145	192	-1.0915575	0.6	0.89
2005	0.514285714	192	-1.0915575	0.6	0.89
2005	0.565217391	192	-1.0915575	0.6	0.89
2005	0.515625	192	-1.0915575	0.6	0.89
2005	0.416628388	192	-1.0915575	0.6	0.89
2005	0.560509554	192	-1.0915575	0.6	0.89
2005	0.517482517	192	-1.0915575	0.6	0.89
2005		192	-1.0915575	0.6	0.89
2005	0.552631579	192	-1.0915575	0.6	0.89
2005	0.947368421	192	-1.0915575	0.6	0.89
2005		192	-1.0915575	0.6	0.89
2005		192	-1.0915575	0.6	0.89
2005	0.571428571	192	-1.0915575	0.6	0.89
2005	0.428571429	192	-1.0915575	0.6	0.89
2005	0.600088183	192	-1.0915575	0.6	0.89
2005	0.464	192	-1.0915575	0.6	0.89
2005		192	-1.0915575	0.6	0.89
2005	0.571428571	192	-1.0915575	0.6	0.89
2005	0.561403509	192	-1.0915575	0.6	0.89
2005	0.55	192	-1.0915575	0.6	0.89
2005	0.596938776	192	-1.0915575	0.6	0.89
2005	0.509090909	192	-1.0915575	0.6	0.89
2005	0.613861386	192	-1.0915575	0.6	0.89
2006	0.461538462	210	0.087915	-0.7	0.104836667
2006	0.52173913	210	0.087915	-0.7	0.104836667
2006		210	0.087915	-0.7	0.104836667
2006	0.484848485	210	0.087915	-0.7	0.104836667
2006	0.5	210	0.087915	-0.7	0.104836667
2006	0.5	210	0.087915	-0.7	0.104836667
2006	0.519607843	210	0.087915	-0.7	0.104836667
2006	0.488095238	210	0.087915	-0.7	0.104836667
2006	0.5	210	0.087915	-0.7	0.104836667
2006	0.583333333	210	0.087915	-0.7	0.104836667
2006	0.512195122	210	0.087915	-0.7	0.104836667
2006	0.511363636	210	0.087915	-0.7	0.104836667
2006	0.46	210	0.087915	-0.7	0.104836667
2006	0.452380952	210	0.087915	-0.7	0.104836667
2006	0.516129032	210	0.087915	-0.7	0.104836667
2006	0.482758621	210	0.087915	-0.7	0.104836667
2006	0.446428571	210	0.087915	-0.7	0.104836667
2006	0.454545455	210	0.087915	-0.7	0.104836667
2006	0.466666667	210	0.087915	-0.7	0.104836667
2006	0.454545455	210	0.087915	-0.7	0.104836667
2006	0.557692308	210	0.087915	-0.7	0.104836667
2006	0.533333333	210	0.087915	-0.7	0.104836667
2006	0.515151515	210	0.087915	-0.7	0.104836667
2006	0.589285714	210	0.087915	-0.7	0.104836667
2006	0.537037037	210	0.087915	-0.7	0.104836667
2006	0.59137931	210	0.087915	-0.7	0.104836667
2006	0.553191489	210	0.087915	-0.7	0.104836667
2006	0.5	210	0.087915	-0.7	0.104836667
2006	0.528301887	210	0.087915	-0.7	0.104836667
2006	0.466666667	210	0.087915	-0.7	0.104836667
2006	0.504347826	210	0.087915	-0.7	0.104836667
2006	0.580645161	210	0.087915	-0.7	0.104836667
2006	0.5	210	0.087915	-0.7	0.104836667
2006	0.452380952	210	0.087915	-0.7	0.104836667
2006	0.533333333	210	0.087915	-0.7	0.104836667
2006	0.252873563	210	0.087915	-0.7	0.104836667
2006	0.411764706	210	0.087915	-0.7	0.104836667
2006	0.56	210	0.087915	-0.7	0.104836667
2006	0.479166667	210	0.087915	-0.7	0.104836667
2006	0.454545455	210	0.087915	-0.7	0.104836667
2006	0.444444444	210	0.087915	-0.7	0.104836667
2006	0.509803922	210	0.087915	-0.7	0.104836667
2006		210	0.087915	-0.7	0.104836667
2006	0.459016393	210	0.087915	-0.7	0.104836667
2006	0.5	210	0.087915	-0.7	0.104836667
2006	0.388888889	210	0.087915	-0.7	0.104836667
2006	0.6	210	0.087915	-0.7	0.104836667
2006	0.571428571	210	0.087915	-0.7	0.104836667
2006	0.5	210	0.087915	-0.7	0.104836667
2006	0.5625	210	0.087915	-0.7	0.104836667
2006	0.487804878	210	0.087915	-0.7	0.104836667
2006	0.608695652	210	0.087915	-0.7	0.104836667
2006	0.491803279	210	0.087915	-0.7	0.104836667
2006	0.583333333	210	0.087915	-0.7	0.104836667
2006	0.418181818	210	0.087915	-0.7	0.104836667
2006	0.429906542	210	0.087915	-0.7	0.104836667
2006	0.556521739	210	0.087915	-0.7	0.104836667
2006	0.509803922	210	0.087915	-0.7	0.104836667
2006	0.5	210	0.087915	-0.7	0.104836667
2006	0.517857143	210	0.087915	-0.7	0.104836667
2006	0.47826087	210	0.087915	-0.7	0.104836667
2006	0.40625	210	0.087915	-0.7	0.104836667
2006	0.561403509	210	0.087915	-0.7	0.104836667
2006	0.410714286	210	0.087915	-0.7	0.104836667
2006	0.461538462	210	0.087915	-0.7	0.104836667
2006	0.459459459	210	0.087915	-0.7	0.104836667
2006	0.385185185	210	0.087915	-0.7	0.104836667
2006	0.5	210	0.087915	-0.7	0.104836667
2006	0.405405405	210	0.087915	-0.7	0.104836667
2006	0.524590164	210	0.087915	-0.7	0.104836667
2006	0.526315789	210	0.087915	-0.7	0.104836667
2006	0.520325203	210	0.087915	-0.7	0.104836667
2006	0.435087719	210	0.087915	-0.7	0.104836667
2006	0.444444444	210	0.087915	-0.7	0.104836667
2006	0.594827586	210	0.087915	-0.7	0.104836667
2006	0.529411765	210	0.087915	-0.7	0.104836667
2006	0.461971831	210	0.087915	-0.7	0.104836667
2006	0.482758621	210	0.087915	-0.7	0.104836667
2006	0.493055556	210	0.087915	-0.7	0.104836667
2006	0.543478261	210	0.087915	-0.7	0.104836667
2006	0.491803279	210	0.087915	-0.7	0.104836667
2006	0.625	210	0.087915	-0.7	0.104836667
2007	0.4375	172	0.6825325	0.7	0.36307
2007	0.5	172	0.6825325	0.7	0.36307
2007	0.4375	172	0.6825325	0.7	0.36307
2007	0.5	172	0.6825325	0.7	0.36307
2007	0.4	172	0.6825325	0.7	0.36307
2007	0.368421053	172	0.6825325	0.7	0.36307
2007	0.419354839	172	0.6825325	0.7	0.36307
2007	0.472222222	172	0.6825325	0.7	0.36307
2007	0.444444444	172	0.6825325	0.7	0.36307
2007	0.517857143	172	0.6825325	0.7	0.36307
2007	0.7	172	0.6825325	0.7	0.36307
2007	0.509090909	172	0.6825325	0.7	0.36307
2007	0.517857143	172	0.6825325	0.7	0.36307
2007	0.457142857	172	0.6825325	0.7	0.36307
2007	0.5	172	0.6825325	0.7	0.36307
2007	0.461538462	172	0.6825325	0.7	0.36307
2007	0.448275862	172	0.6825325	0.7	0.36307
2007		172	0.6825325	0.7	0.36307
2007	0.538461538	172	0.6825325	0.7	0.36307
2007	0.416666667	172	0.6825325	0.7	0.36307
2007	0.482758621	172	0.6825325	0.7	0.36307
2007	0.533333333	172	0.6825325	0.7	0.36307
2007	0.547169811	172	0.6825325	0.7	0.36307
2007	0.528301887	172	0.6825325	0.7	0.36307
2007	0.46875	172	0.6825325	0.7	0.36307
2007	0.5	172	0.6825325	0.7	0.36307
2007	0.545454545	172	0.6825325	0.7	0.36307
2007	0.454545455	172	0.6825325	0.7	0.36307
2007	0.451612903	172	0.6825325	0.7	0.36307
2007	0.5	172	0.6825325	0.7	0.36307
2007	0.25	172	0.6825325	0.7	0.36307
2007	0.5	172	0.6825325	0.7	0.36307
2007	0.457142857	172	0.6825325	0.7	0.36307
2007	0.416666667	172	0.6825325	0.7	0.36307
2007	0.483870968	172	0.6825325	0.7	0.36307
2007	0.491803279	172	0.6825325	0.7	0.36307
2007	0.354166667	172	0.6825325	0.7	0.36307
2007	0.446153846	172	0.6825325	0.7	0.36307
2007	0.361111111	172	0.6825325	0.7	0.36307
2007	0.5	172	0.6825325	0.7	0.36307
2007	0.5	172	0.6825325	0.7	0.36307
2007	0.550724638	172	0.6825325	0.7	0.36307
2007	0.552147239	172	0.6825325	0.7	0.36307
2007	0.454545455	172	0.6825325	0.7	0.36307
2007		172	0.6825325	0.7	0.36307
2007	0.390243902	172	0.6825325	0.7	0.36307
2007	0.571428571	172	0.6825325	0.7	0.36307
2007	0.368421053	172	0.6825325	0.7	0.36307
2007		172	0.6825325	0.7	0.36307
2007	0.4	172	0.6825325	0.7	0.36307
2007	0.482758621	172	0.6825325	0.7	0.36307
2007	0.333333333	172	0.6825325	0.7	0.36307
2007	0.438596491	172	0.6825325	0.7	0.36307
2007	0.444444444	172	0.6825325	0.7	0.36307
2007	0.357142857	172	0.6825325	0.7	0.36307
2007	0.357142857	172	0.6825325	0.7	0.36307
2007	0.538461538	172	0.6825325	0.7	0.36307
2007	0.4	172	0.6825325	0.7	0.36307
2007	0.533333333	172	0.6825325	0.7	0.36307
2007	0.444444444	172	0.6825325	0.7	0.36307
2007	0.525	172	0.6825325	0.7	0.36307
2007	0.510638298	172	0.6825325	0.7	0.36307
2007	0.379310345	172	0.6825325	0.7	0.36307
2007	0.545454545	172	0.6825325	0.7	0.36307
2007	0.443548387	172	0.6825325	0.7	0.36307
2007	0.388888889	172	0.6825325	0.7	0.36307
2007	0.457142857	172	0.6825325	0.7	0.36307
2007	0.513888889	172	0.6825325	0.7	0.36307
2007	0.5	172	0.6825325	0.7	0.36307
2007	0.481927711	172	0.6825325	0.7	0.36307
2007	0.558823529	172	0.6825325	0.7	0.36307
2007	0.470588235	172	0.6825325	0.7	0.36307
2007	0.454545455	172	0.6825325	0.7	0.36307
2007	0.453125	172	0.6825325	0.7	0.36307
2007	0.484848485	172	0.6825325	0.7	0.36307
2007	0.333333333	172	0.6825325	0.7	0.36307
2007	0.481012658	172	0.6825325	0.7	0.36307
2007	0.557142857	172	0.6825325	0.7	0.36307
2007	0.538461538	172	0.6825325	0.7	0.36307
2007	0.5	172	0.6825325	0.7	0.36307
2007	0.470588235	172	0.6825325	0.7	0.36307
2007	0.482758621	172	0.6825325	0.7	0.36307
2007	0.416666667	172	0.6825325	0.7	0.36307
2007	0.405405405	172	0.6825325	0.7	0.36307
2007	0.411764706	172	0.6825325	0.7	0.36307
2007	0.520833333	172	0.6825325	0.7	0.36307
2007	0.358974359	172	0.6825325	0.7	0.36307
2007	0.526315789	172	0.6825325	0.7	0.36307
2007	0.512820513	172	0.6825325	0.7	0.36307
2007	0.476821192	172	0.6825325	0.7	0.36307
2007	0.523809524	172	0.6825325	0.7	0.36307
2007	0.541666667	172	0.6825325	0.7	0.36307
2007	0.532608696	172	0.6825325	0.7	0.36307
2007	0.5	172	0.6825325	0.7	0.36307
2007	0.456521739	172	0.6825325	0.7	0.36307
2007	0.533333333	172	0.6825325	0.7	0.36307
2007	0.41025641	172	0.6825325	0.7	0.36307
2007	0.553191489	172	0.6825325	0.7	0.36307
2007	0.311111111	172	0.6825325	0.7	0.36307
2007	0.48	172	0.6825325	0.7	0.36307
2007	0.5	172	0.6825325	0.7	0.36307
2007	0.518518519	172	0.6825325	0.7	0.36307
2007	0.463414634	172	0.6825325	0.7	0.36307
2007	0.5	172	0.6825325	0.7	0.36307
2007	0.53820034	172	0.6825325	0.7	0.36307
2007	0.470588235	172	0.6825325	0.7	0.36307
2007	0.528301887	172	0.6825325	0.7	0.36307
2007	0.510869565	172	0.6825325	0.7	0.36307
2007	0.36	172	0.6825325	0.7	0.36307
2007	0.455782313	172	0.6825325	0.7	0.36307
2007	0.430769231	172	0.6825325	0.7	0.36307
2007	0.5	172	0.6825325	0.7	0.36307
2007	0.531034483	172	0.6825325	0.7	0.36307
2007	0.576923077	172	0.6825325	0.7	0.36307
2007	0.452380952	172	0.6825325	0.7	0.36307
2007	0.470588235	172	0.6825325	0.7	0.36307
2007	0.557142857	172	0.6825325	0.7	0.36307
2007	0.598290598	172	0.6825325	0.7	0.36307
2007	0.447761194	172	0.6825325	0.7	0.36307
2007	0.3125	172	0.6825325	0.7	0.36307
2007	0.425	172	0.6825325	0.7	0.36307
2007	0.430232558	172	0.6825325	0.7	0.36307
2007	0.46875	172	0.6825325	0.7	0.36307
2007	0.4	172	0.6825325	0.7	0.36307
2007	0.46	172	0.6825325	0.7	0.36307
2007	0.318181818	172	0.6825325	0.7	0.36307
2008	0.4	198	0.7476	-1.4	0.6561
2008	0.375	198	0.7476	-1.4	0.6561
2008	0.432432432	198	0.7476	-1.4	0.6561
2008		198	0.7476	-1.4	0.6561
2008	0.375	198	0.7476	-1.4	0.6561
2008	0.5	198	0.7476	-1.4	0.6561
2008	0.375	198	0.7476	-1.4	0.6561
2008	0.782608696	198	0.7476	-1.4	0.6561
2008	0.525	198	0.7476	-1.4	0.6561
2008	0.48	198	0.7476	-1.4	0.6561
2008	0.6	198	0.7476	-1.4	0.6561
2008	0.5	198	0.7476	-1.4	0.6561
2008	0.5	198	0.7476	-1.4	0.6561
2008	0.482758621	198	0.7476	-1.4	0.6561
2008	0.368421053	198	0.7476	-1.4	0.6561
2008	0.342105263	198	0.7476	-1.4	0.6561
2008	0.482758621	198	0.7476	-1.4	0.6561
2008	0.53125	198	0.7476	-1.4	0.6561
2008	0.327868852	198	0.7476	-1.4	0.6561
2008	0.447552448	198	0.7476	-1.4	0.6561
2008	0.5	198	0.7476	-1.4	0.6561
2008	0.523809524	198	0.7476	-1.4	0.6561
2008	0.538461538	198	0.7476	-1.4	0.6561
2008	0.5	198	0.7476	-1.4	0.6561
2008	0.413793103	198	0.7476	-1.4	0.6561
2008	0.368421053	198	0.7476	-1.4	0.6561
2008	0.5	198	0.7476	-1.4	0.6561
2008	0.454545455	198	0.7476	-1.4	0.6561
2008	0.6	198	0.7476	-1.4	0.6561
2008	0.444444444	198	0.7476	-1.4	0.6561
2008	0.5	198	0.7476	-1.4	0.6561
2008	0.5	198	0.7476	-1.4	0.6561
2008	0.458333333	198	0.7476	-1.4	0.6561
2008	0.480769231	198	0.7476	-1.4	0.6561
2008	0.5	198	0.7476	-1.4	0.6561
2008	0.375	198	0.7476	-1.4	0.6561
2008	0.433333333	198	0.7476	-1.4	0.6561
2008	0.487179487	198	0.7476	-1.4	0.6561
2008	0.5	198	0.7476	-1.4	0.6561
2008	0.464285714	198	0.7476	-1.4	0.6561
2008	0.5	198	0.7476	-1.4	0.6561
2008	0.615384615	198	0.7476	-1.4	0.6561
2008	0.470588235	198	0.7476	-1.4	0.6561
2008	0.375	198	0.7476	-1.4	0.6561
2008	0.382352941	198	0.7476	-1.4	0.6561
2008	0.363636364	198	0.7476	-1.4	0.6561
2008	0.454545455	198	0.7476	-1.4	0.6561
2008	0.5	198	0.7476	-1.4	0.6561
2008	0.451612903	198	0.7476	-1.4	0.6561
2008	0.444444444	198	0.7476	-1.4	0.6561
2008	0.5	198	0.7476	-1.4	0.6561
2008	0.296296296	198	0.7476	-1.4	0.6561
2008		198	0.7476	-1.4	0.6561
2008	0.4	198	0.7476	-1.4	0.6561
2008	0.483333333	198	0.7476	-1.4	0.6561
2008	0.5	198	0.7476	-1.4	0.6561
2008	0.580645161	198	0.7476	-1.4	0.6561
2008	0.482758621	198	0.7476	-1.4	0.6561
2008	0.580645161	198	0.7476	-1.4	0.6561
2008	0.428571429	198	0.7476	-1.4	0.6561
2008	0.518518519	198	0.7476	-1.4	0.6561
2008		198	0.7476	-1.4	0.6561
2008	0.527777778	198	0.7476	-1.4	0.6561
2008	0.611111111	198	0.7476	-1.4	0.6561
2008	0.513513514	198	0.7476	-1.4	0.6561
2008	0.428571429	198	0.7476	-1.4	0.6561
2008	0.548387097	198	0.7476	-1.4	0.6561
2008	0.502762431	198	0.7476	-1.4	0.6561
2008	0.416666667	198	0.7476	-1.4	0.6561
2008	0.428571429	198	0.7476	-1.4	0.6561
2008	0.518518519	198	0.7476	-1.4	0.6561
2008	0.666666667	198	0.7476	-1.4	0.6561
2008	0.529411765	198	0.7476	-1.4	0.6561
2008	0.441176471	198	0.7476	-1.4	0.6561
2008	0.43902439	198	0.7476	-1.4	0.6561
2008	0.514285714	198	0.7476	-1.4	0.6561
2008	0.470588235	198	0.7476	-1.4	0.6561
2008	0.470588235	198	0.7476	-1.4	0.6561
2008	0.511627907	198	0.7476	-1.4	0.6561
2008	0.347826087	198	0.7476	-1.4	0.6561
2008	0.545454545	198	0.7476	-1.4	0.6561
2008	0.5	198	0.7476	-1.4	0.6561
2008	0.512195122	198	0.7476	-1.4	0.6561
2008	0.366666667	198	0.7476	-1.4	0.6561
2008	0.488095238	198	0.7476	-1.4	0.6561
2008	0.536585366	198	0.7476	-1.4	0.6561
2008	0.470588235	198	0.7476	-1.4	0.6561
2008	0.555555556	198	0.7476	-1.4	0.6561
2008	0.454545455	198	0.7476	-1.4	0.6561
2008	0.5	198	0.7476	-1.4	0.6561
2008	0.537037037	198	0.7476	-1.4	0.6561
2008	0.5625	198	0.7476	-1.4	0.6561
2008	0.529411765	198	0.7476	-1.4	0.6561
2008	0.519230769	198	0.7476	-1.4	0.6561
2008	0.323529412	198	0.7476	-1.4	0.6561
2008	0.576923077	198	0.7476	-1.4	0.6561
2008	0.542372881	198	0.7476	-1.4	0.6561
2008	0.567164179	198	0.7476	-1.4	0.6561
2008	0.561403509	198	0.7476	-1.4	0.6561
2008	0.333333333	198	0.7476	-1.4	0.6561
2008	0.361702128	198	0.7476	-1.4	0.6561
2008	0.315217391	198	0.7476	-1.4	0.6561
2008	0.566666667	198	0.7476	-1.4	0.6561
2008	0.382352941	198	0.7476	-1.4	0.6561
2008	0.272727273	198	0.7476	-1.4	0.6561
2009	0.409090909	163	-0.7910025	-0.8	-0.0758352
2009	0.4375	163	-0.7910025	-0.8	-0.0758352
2009	0.394736842	163	-0.7910025	-0.8	-0.0758352
2009	0.56	163	-0.7910025	-0.8	-0.0758352
2009	0.5	163	-0.7910025	-0.8	-0.0758352
2009	0.461538462	163	-0.7910025	-0.8	-0.0758352
2009	0.5	163	-0.7910025	-0.8	-0.0758352
2009	0.625	163	-0.7910025	-0.8	-0.0758352
2009	0.482758621	163	-0.7910025	-0.8	-0.0758352
2009	0.5	163	-0.7910025	-0.8	-0.0758352
2009	0.5	163	-0.7910025	-0.8	-0.0758352
2009	0.344827586	163	-0.7910025	-0.8	-0.0758352
2009	0.433333333	163	-0.7910025	-0.8	-0.0758352
2009	0.388888889	163	-0.7910025	-0.8	-0.0758352
2009	0.5	163	-0.7910025	-0.8	-0.0758352
2009	0.411764706	163	-0.7910025	-0.8	-0.0758352
2009	0.488888889	163	-0.7910025	-0.8	-0.0758352
2009	0.555555556	163	-0.7910025	-0.8	-0.0758352
2009	0.650406504	163	-0.7910025	-0.8	-0.0758352
2009	0.333333333	163	-0.7910025	-0.8	-0.0758352
2009	0.423076923	163	-0.7910025	-0.8	-0.0758352
2009	0.433333333	163	-0.7910025	-0.8	-0.0758352
2009	0.333333333	163	-0.7910025	-0.8	-0.0758352
2009	0.408163265	163	-0.7910025	-0.8	-0.0758352
2009	0.508196721	163	-0.7910025	-0.8	-0.0758352
2009	0.472727273	163	-0.7910025	-0.8	-0.0758352
2009	0.526315789	163	-0.7910025	-0.8	-0.0758352
2009	0.418692293	163	-0.7910025	-0.8	-0.0758352
2009	0.403846154	163	-0.7910025	-0.8	-0.0758352
2009	0.375	163	-0.7910025	-0.8	-0.0758352
2009	0.357142857	163	-0.7910025	-0.8	-0.0758352
2009	0.453333333	163	-0.7910025	-0.8	-0.0758352
2009	0.568181818	163	-0.7910025	-0.8	-0.0758352
2009	0.405405405	163	-0.7910025	-0.8	-0.0758352
2009	0.357142857	163	-0.7910025	-0.8	-0.0758352
2009	0.395833333	163	-0.7910025	-0.8	-0.0758352
2009	0.4	163	-0.7910025	-0.8	-0.0758352
2009	0.558823529	163	-0.7910025	-0.8	-0.0758352
2009	0.423076923	163	-0.7910025	-0.8	-0.0758352
2009	0.34375	163	-0.7910025	-0.8	-0.0758352
2009	0.409090909	163	-0.7910025	-0.8	-0.0758352
2009	0.571428571	163	-0.7910025	-0.8	-0.0758352
2010		228	-2.478895	1.3	-1.672933333
2010	0.5	228	-2.478895	1.3	-1.672933333
2010	0.6	228	-2.478895	1.3	-1.672933333
2010		228	-2.478895	1.3	-1.672933333
2010	0.333333333	228	-2.478895	1.3	-1.672933333
2010	0.5	228	-2.478895	1.3	-1.672933333
2010		228	-2.478895	1.3	-1.672933333
2010	0.5	228	-2.478895	1.3	-1.672933333
2010	0.5	228	-2.478895	1.3	-1.672933333
2010	0.56	228	-2.478895	1.3	-1.672933333
2010		228	-2.478895	1.3	-1.672933333
2010	0.4	228	-2.478895	1.3	-1.672933333
2010	0.487804878	228	-2.478895	1.3	-1.672933333
2010	0.5	228	-2.478895	1.3	-1.672933333
2010	0.4	228	-2.478895	1.3	-1.672933333
2010	0.5	228	-2.478895	1.3	-1.672933333
2010	0.411764706	228	-2.478895	1.3	-1.672933333
2010	0.631578947	228	-2.478895	1.3	-1.672933333
2010	0.4	228	-2.478895	1.3	-1.672933333
2010	0.5	228	-2.478895	1.3	-1.672933333
2010	0.434782609	228	-2.478895	1.3	-1.672933333
2010	0.4	228	-2.478895	1.3	-1.672933333
2010	0.275	228	-2.478895	1.3	-1.672933333
2010	0.533333333	228	-2.478895	1.3	-1.672933333
2010	0.37037037	228	-2.478895	1.3	-1.672933333
2010	0.473684211	228	-2.478895	1.3	-1.672933333
2010	0.375	228	-2.478895	1.3	-1.672933333
2010	0.444444444	228	-2.478895	1.3	-1.672933333
2010	0.38	228	-2.478895	1.3	-1.672933333
2010	0.405405405	228	-2.478895	1.3	-1.672933333
2010	0.418181818	228	-2.478895	1.3	-1.672933333
2010	0.428571429	228	-2.478895	1.3	-1.672933333
2010	0.489795918	228	-2.478895	1.3	-1.672933333
2010	0.555555556	228	-2.478895	1.3	-1.672933333
2010	0.444444444	228	-2.478895	1.3	-1.672933333
2010	0.454545455	228	-2.478895	1.3	-1.672933333
2010	0.40625	228	-2.478895	1.3	-1.672933333
2010	0.6	228	-2.478895	1.3	-1.672933333
2010	0.514285714	228	-2.478895	1.3	-1.672933333
2010	0.425531915	228	-2.478895	1.3	-1.672933333
2010	0.444444444	228	-2.478895	1.3	-1.672933333
2010	0.391304348	228	-2.478895	1.3	-1.672933333
2010	0.391304348	228	-2.478895	1.3	-1.672933333
2010	0.476190476	228	-2.478895	1.3	-1.672933333
2010	0.444444444	228	-2.478895	1.3	-1.672933333
2010	0.444444444	228	-2.478895	1.3	-1.672933333
2010	0.571428571	228	-2.478895	1.3	-1.672933333
2010	0.428571429	228	-2.478895	1.3	-1.672933333
2010	0.428571429	228	-2.478895	1.3	-1.672933333
2010	0.509433962	228	-2.478895	1.3	-1.672933333
2010	0.52	228	-2.478895	1.3	-1.672933333
2010	0.5	228	-2.478895	1.3	-1.672933333
2010	0.48	228	-2.478895	1.3	-1.672933333
2010	0.5	228	-2.478895	1.3	-1.672933333
2010	0.476190476	228	-2.478895	1.3	-1.672933333
2010	0.283018868	228	-2.478895	1.3	-1.672933333
2010	0.571428571	228	-2.478895	1.3	-1.672933333
2010	0.464285714	228	-2.478895	1.3	-1.672933333
2010	0.444444444	228	-2.478895	1.3	-1.672933333
2010	0.542857143	228	-2.478895	1.3	-1.672933333
2010	0.3125	228	-2.478895	1.3	-1.672933333
2010	0.35	228	-2.478895	1.3	-1.672933333
2010		228	-2.478895	1.3	-1.672933333
2010	0.416666667	228	-2.478895	1.3	-1.672933333
2010	0.34	228	-2.478895	1.3	-1.672933333
2010	0.416666667	228	-2.478895	1.3	-1.672933333
2010	0.396039604	228	-2.478895	1.3	-1.672933333
2010	0.430107527	228	-2.478895	1.3	-1.672933333
2010	0.348837209	228	-2.478895	1.3	-1.672933333
2010	0.366666667	228	-2.478895	1.3	-1.672933333
2010	0.3	228	-2.478895	1.3	-1.672933333
2010	0.285714286	228	-2.478895	1.3	-1.672933333
2010	0.416666667	228	-2.478895	1.3	-1.672933333
2010	0.3	228	-2.478895	1.3	-1.672933333
2010	0.351351351	228	-2.478895	1.3	-1.672933333
2010	0.6	228	-2.478895	1.3	-1.672933333
2010	0.444444444	228	-2.478895	1.3	-1.672933333
2010	0.288888889	228	-2.478895	1.3	-1.672933333
2010	0.428571429	228	-2.478895	1.3	-1.672933333
2010	0.5	228	-2.478895	1.3	-1.672933333
2010	0.422222222	228	-2.478895	1.3	-1.672933333
2010	0.4	228	-2.478895	1.3	-1.672933333
2010	0	228	-2.478895	1.3	-1.672933333
2010	0.428571429	228	-2.478895	1.3	-1.672933333
2010	0.511111111	228	-2.478895	1.3	-1.672933333
2010	0.538461538	228	-2.478895	1.3	-1.672933333
2010	0.405405405	228	-2.478895	1.3	-1.672933333
2010	0.625	228	-2.478895	1.3	-1.672933333
2010	0.476190476	228	-2.478895	1.3	-1.672933333
2010	0.479166667	228	-2.478895	1.3	-1.672933333
2010	0.315	228	-2.478895	1.3	-1.672933333
2010	0.4	228	-2.478895	1.3	-1.672933333
2010	0.333333333	228	-2.478895	1.3	-1.672933333
2010	0.342857143	228	-2.478895	1.3	-1.672933333
2010	0.294736842	228	-2.478895	1.3	-1.672933333
2010	0.346153846	228	-2.478895	1.3	-1.672933333
2011	0.47826087	186	0.8843	-1.3	-0.67427
2011	0.458333333	186	0.8843	-1.3	-0.67427
2011	0.5625	186	0.8843	-1.3	-0.67427
2011	0.533333333	186	0.8843	-1.3	-0.67427
2011	0.434782609	186	0.8843	-1.3	-0.67427
2011	0.472222222	186	0.8843	-1.3	-0.67427
2011	0.391304348	186	0.8843	-1.3	-0.67427
2011	0.384615385	186	0.8843	-1.3	-0.67427
2011	0.5	186	0.8843	-1.3	-0.67427
2011	0.444444444	186	0.8843	-1.3	-0.67427
2011	0.333333333	186	0.8843	-1.3	-0.67427
2011	0.318181818	186	0.8843	-1.3	-0.67427
2011	0.428571429	186	0.8843	-1.3	-0.67427
2011	0.4	186	0.8843	-1.3	-0.67427
2011	0.5	186	0.8843	-1.3	-0.67427
2011	0.4	186	0.8843	-1.3	-0.67427
2011	0.583333333	186	0.8843	-1.3	-0.67427
2011	0.517241379	186	0.8843	-1.3	-0.67427
2011	0.470588235	186	0.8843	-1.3	-0.67427
2011	0.5	186	0.8843	-1.3	-0.67427
2011	0.5	186	0.8843	-1.3	-0.67427
2011	0.459459459	186	0.8843	-1.3	-0.67427
2011	0.5	186	0.8843	-1.3	-0.67427
2011	0.4	186	0.8843	-1.3	-0.67427
2011	0.444444444	186	0.8843	-1.3	-0.67427
2011	0.5	186	0.8843	-1.3	-0.67427
2011	0.545454545	186	0.8843	-1.3	-0.67427
2011	0.428571429	186	0.8843	-1.3	-0.67427
2011	0.421052632	186	0.8843	-1.3	-0.67427
2011	0.482758621	186	0.8843	-1.3	-0.67427
2011	0.466666667	186	0.8843	-1.3	-0.67427
2011	0.416666667	186	0.8843	-1.3	-0.67427
2011	0.428571429	186	0.8843	-1.3	-0.67427
2011	0.41025641	186	0.8843	-1.3	-0.67427
2011	0.5	186	0.8843	-1.3	-0.67427
2011	0.368421053	186	0.8843	-1.3	-0.67427
2011	0.421052632	186	0.8843	-1.3	-0.67427
2011	0.5	186	0.8843	-1.3	-0.67427
2011	0.444444444	186	0.8843	-1.3	-0.67427
2011	0.428571429	186	0.8843	-1.3	-0.67427
2011	0.5	186	0.8843	-1.3	-0.67427
2011	0.428571429	186	0.8843	-1.3	-0.67427
2011	0.526315789	186	0.8843	-1.3	-0.67427
2011	0.342857143	186	0.8843	-1.3	-0.67427
2011	0.659090909	186	0.8843	-1.3	-0.67427
2011	0.509803922	186	0.8843	-1.3	-0.67427
2011	0.46	186	0.8843	-1.3	-0.67427
2011	0.558139535	186	0.8843	-1.3	-0.67427
2011	0.363636364	186	0.8843	-1.3	-0.67427
2011	0.435897436	186	0.8843	-1.3	-0.67427
2011	0.519480519	186	0.8843	-1.3	-0.67427
2011	0.551020408	186	0.8843	-1.3	-0.67427
2011	0.444444444	186	0.8843	-1.3	-0.67427
2011	0.6	186	0.8843	-1.3	-0.67427
2011	0.461538462	186	0.8843	-1.3	-0.67427
2011	0.407407407	186	0.8843	-1.3	-0.67427
2011	0.404761905	186	0.8843	-1.3	-0.67427
2011	0.46031746	186	0.8843	-1.3	-0.67427
2011	0.513513514	186	0.8843	-1.3	-0.67427
2011	0.45	186	0.8843	-1.3	-0.67427
2011	0.456140351	186	0.8843	-1.3	-0.67427
2011	0.551020408	186	0.8843	-1.3	-0.67427
2011	0.467741935	186	0.8843	-1.3	-0.67427
2011	0.654545455	186	0.8843	-1.3	-0.67427
2011	0.625	186	0.8843	-1.3	-0.67427
2011	0.66	186	0.8843	-1.3	-0.67427
2011	0.466666667	186	0.8843	-1.3	-0.67427
2011	0.382978723	186	0.8843	-1.3	-0.67427
2011	0.25	186	0.8843	-1.3	-0.67427
2011	0.454545455	186	0.8843	-1.3	-0.67427
2011	0.444444444	186	0.8843	-1.3	-0.67427
2011	0.523809524	186	0.8843	-1.3	-0.67427
2011	0.428571429	186	0.8843	-1.3	-0.67427
2011	0.454545455	186	0.8843	-1.3	-0.67427
2011	0.464285714	186	0.8843	-1.3	-0.67427
2011	0.510204082	186	0.8843	-1.3	-0.67427
2011	0.538461538	186	0.8843	-1.3	-0.67427
2011	0.5	186	0.8843	-1.3	-0.67427
2011	0.6	186	0.8843	-1.3	-0.67427
2011	0.5625	186	0.8843	-1.3	-0.67427
2011	0.368421053	186	0.8843	-1.3	-0.67427
2011	0.454545455	186	0.8843	-1.3	-0.67427
2011	0.511627907	186	0.8843	-1.3	-0.67427
2011	0.590909091	186	0.8843	-1.3	-0.67427
2011	0.476190476	186	0.8843	-1.3	-0.67427
2011	0.44	186	0.8843	-1.3	-0.67427
2011	0.314285714	186	0.8843	-1.3	-0.67427
2011	0.342105263	186	0.8843	-1.3	-0.67427
2011	0.463768116	186	0.8843	-1.3	-0.67427
2011	0.4	186	0.8843	-1.3	-0.67427
2011	0.231707317	186	0.8843	-1.3	-0.67427
2011	0.419354839	186	0.8843	-1.3	-0.67427
2011	0.457142857	186	0.8843	-1.3	-0.67427
2011	0.394736842	186	0.8843	-1.3	-0.67427
2011	0.5	186	0.8843	-1.3	-0.67427
2011	0.466666667	186	0.8843	-1.3	-0.67427
2011	0.454545455	186	0.8843	-1.3	-0.67427
2012	0.555555556	189	-0.24187375	-0.7	1.371766667
2012	0.527777778	189	-0.24187375	-0.7	1.371766667
2012	0.55	189	-0.24187375	-0.7	1.371766667
2012	0.5	189	-0.24187375	-0.7	1.371766667
2012	0.357142857	189	-0.24187375	-0.7	1.371766667
2012	0.375	189	-0.24187375	-0.7	1.371766667
2012	0.363636364	189	-0.24187375	-0.7	1.371766667
2012	0.342105263	189	-0.24187375	-0.7	1.371766667
2012	0.52	189	-0.24187375	-0.7	1.371766667
2012	0.428571429	189	-0.24187375	-0.7	1.371766667
2012	0.375	189	-0.24187375	-0.7	1.371766667
2012	0.448275862	189	-0.24187375	-0.7	1.371766667
2012	0.56	189	-0.24187375	-0.7	1.371766667
2012	0.52	189	-0.24187375	-0.7	1.371766667
2012	0.44	189	-0.24187375	-0.7	1.371766667
2012	0.5	189	-0.24187375	-0.7	1.371766667
2012	0.323529412	189	-0.24187375	-0.7	1.371766667
2012	0.266666667	189	-0.24187375	-0.7	1.371766667
2012	0.421052632	189	-0.24187375	-0.7	1.371766667
2012	0.342105263	189	-0.24187375	-0.7	1.371766667
2012	0.571428571	189	-0.24187375	-0.7	1.371766667
2012	0.6	189	-0.24187375	-0.7	1.371766667
2012	0.547368421	189	-0.24187375	-0.7	1.371766667
2012	0.5	189	-0.24187375	-0.7	1.371766667
2012	0.292307692	189	-0.24187375	-0.7	1.371766667
2012	0.473684211	189	-0.24187375	-0.7	1.371766667
2012	0.3	189	-0.24187375	-0.7	1.371766667
2012	0.382352941	189	-0.24187375	-0.7	1.371766667
2012	0.465116279	189	-0.24187375	-0.7	1.371766667
2012	0.56	189	-0.24187375	-0.7	1.371766667
2012	0.368421053	189	-0.24187375	-0.7	1.371766667
2012	0.340909091	189	-0.24187375	-0.7	1.371766667
2012	0.466666667	189	-0.24187375	-0.7	1.371766667
2012	0.285714286	189	-0.24187375	-0.7	1.371766667
2012	0.326086957	189	-0.24187375	-0.7	1.371766667
2012	0.342105263	189	-0.24187375	-0.7	1.371766667
2012	0.358974359	189	-0.24187375	-0.7	1.371766667
2012	0.305555556	189	-0.24187375	-0.7	1.371766667
2012	0.222222222	189	-0.24187375	-0.7	1.371766667
2012	0.418181818	189	-0.24187375	-0.7	1.371766667
2012	0.4	189	-0.24187375	-0.7	1.371766667
2012	0.141875	189	-0.24187375	-0.7	1.371766667
2012	0.425	189	-0.24187375	-0.7	1.371766667
2012	0.310344828	189	-0.24187375	-0.7	1.371766667
2012	0.358974359	189	-0.24187375	-0.7	1.371766667
2012	0.493150685	189	-0.24187375	-0.7	1.371766667
2012	0.3	189	-0.24187375	-0.7	1.371766667
2012	0.375	189	-0.24187375	-0.7	1.371766667
2012	0.302325581	189	-0.24187375	-0.7	1.371766667
2012	0.404761905	189	-0.24187375	-0.7	1.371766667
2012	0.482758621	189	-0.24187375	-0.7	1.371766667
2012	0.386363636	189	-0.24187375	-0.7	1.371766667
2012	0.411764706	189	-0.24187375	-0.7	1.371766667
2012	0.294117647	189	-0.24187375	-0.7	1.371766667
2012	0.368421053	189	-0.24187375	-0.7	1.371766667
2012	0.4	189	-0.24187375	-0.7	1.371766667
2012	0.375	189	-0.24187375	-0.7	1.371766667
2012	0.346153846	189	-0.24187375	-0.7	1.371766667
2012	0.447368421	189	-0.24187375	-0.7	1.371766667
2012	0.279069767	189	-0.24187375	-0.7	1.371766667
2012	0.571428571	189	-0.24187375	-0.7	1.371766667
2012	0.377358491	189	-0.24187375	-0.7	1.371766667
2012	0.369565217	189	-0.24187375	-0.7	1.371766667
2012	0.363636364	189	-0.24187375	-0.7	1.371766667
2012	0.383333333	189	-0.24187375	-0.7	1.371766667
2013	0.565217391	187	-0.831855	-0.4	0.02096
2013	0.6	187	-0.831855	-0.4	0.02096
2013	0.470588235	187	-0.831855	-0.4	0.02096
2013	0.538461538	187	-0.831855	-0.4	0.02096
2013	0.576923077	187	-0.831855	-0.4	0.02096
2013	0.45	187	-0.831855	-0.4	0.02096
2013	0.458333333	187	-0.831855	-0.4	0.02096
2013	0.373333333	187	-0.831855	-0.4	0.02096
2013	0.526315789	187	-0.831855	-0.4	0.02096
2013	0.485714286	187	-0.831855	-0.4	0.02096
2013	0.515151515	187	-0.831855	-0.4	0.02096
2013	0.444444444	187	-0.831855	-0.4	0.02096
2013		187	-0.831855	-0.4	0.02096
2013	0.47826087	187	-0.831855	-0.4	0.02096
2013	0.340909091	187	-0.831855	-0.4	0.02096
2013	0.428571429	187	-0.831855	-0.4	0.02096
2013	0.5	187	-0.831855	-0.4	0.02096
2013	0.5	187	-0.831855	-0.4	0.02096
2013	0.448979592	187	-0.831855	-0.4	0.02096
2013	0.777777778	187	-0.831855	-0.4	0.02096
2013	0.390243902	187	-0.831855	-0.4	0.02096
2013	0.422222222	187	-0.831855	-0.4	0.02096
2013	0.408163265	187	-0.831855	-0.4	0.02096
2013	0.49122807	187	-0.831855	-0.4	0.02096
2013	0.394736842	187	-0.831855	-0.4	0.02096
2013		187	-0.831855	-0.4	0.02096
2013	0.341463415	187	-0.831855	-0.4	0.02096
2013	0.583333333	187	-0.831855	-0.4	0.02096
2013	0.941176471	187	-0.831855	-0.4	0.02096
2013	0.4	187	-0.831855	-0.4	0.02096
2013	0.6	187	-0.831855	-0.4	0.02096
2013	0.454545455	187	-0.831855	-0.4	0.02096
2013	0.584615385	187	-0.831855	-0.4	0.02096
2013	0.530973451	187	-0.831855	-0.4	0.02096
2013	0.425	187	-0.831855	-0.4	0.02096
2013	0.509433962	187	-0.831855	-0.4	0.02096
2013	0.488636364	187	-0.831855	-0.4	0.02096
2013	0.392156863	187	-0.831855	-0.4	0.02096
2013	0.65	187	-0.831855	-0.4	0.02096
2013	0.5	187	-0.831855	-0.4	0.02096
2013	0.358974359	187	-0.831855	-0.4	0.02096
2013	0.444444444	187	-0.831855	-0.4	0.02096
2013	0.4	187	-0.831855	-0.4	0.02096
2013	0.5	187	-0.831855	-0.4	0.02096
2013	0.462962963	187	-0.831855	-0.4	0.02096
